# Supplementary material for: Adaptation and Validation of the Turkish Version of the Brain Fog Scale
Source: Int J Environ Res Public Health. 2024 Jun 14;21(6):774. doi: 10.3390/ijerph21060774 (PMC11203739; doi:10.3390/ijerph21060774)
Supplement: Supplementary file 1 [file ijerph-21-00774-s001.zip]

Archive with 1 entries (1 files):
- ijerph-3004067-supplementary.pdf
